# Supplementary material for: Synergistic Effects of Ladder and Cage Structured Phosphorus-Containing POSS with Tetrabutyl Titanate on Flame Retardancy of Vinyl Epoxy Resins
Source: Polymers (Basel). 2021 Apr 22;13(9):1363. doi: 10.3390/polym13091363 (PMC8122454; doi:10.3390/polym13091363)
Supplement: Supplementary file 1 [file polymers-13-01363-s001.zip]

Archive with 1 entries (1 files):
- polymers-1168253-supplementary.pdf
